# Supplementary material for: Inflammatory Biomarkers in Postural Orthostatic Tachycardia Syndrome with Elevated G-Protein-Coupled Receptor Autoantibodies
Source: J Clin Med. 2021 Feb 6;10(4):623. doi: 10.3390/jcm10040623 (PMC7914580; doi:10.3390/jcm10040623)
Supplement: Supplementary file 1 [file jcm-10-00623-s001.zip]

Archive with 5 entries (5 files):
- Supplemental Figure 1 Total AdR Abs.docx
- Supplemental Figure 2. Total MChR Abs.docx
- Supplemental Figure 3. Schematic Diagram Final.docx
- Supplemental Table 1 Other Symptoms.docx
- Supplemental Table 2. CBC.docx
